# Supplementary material for: Autologous Peripheral Blood Mononuclear Cells in Patients with Small Artery Disease and Diabetic Foot Ulcers: Efficacy, Safety, and Economic Evaluation
Source: J Clin Med. 2023 Jun 20;12(12):4148. doi: 10.3390/jcm12124148 (PMC10298945; doi:10.3390/jcm12124148)
Supplement: Supplementary file 1 [file jcm-12-04148-s001.zip]

Archive with 1 entries (1 files):
- jcm-2421855-supplementary.pdf
